# Supplementary material for: Shared stream–lake patterns in diversity, rRNA-based activity and community assembly of bacteria and microeukaryotes under distinct hydrological regimes
Source: FEMS Microbiol Ecol. 2026 Feb 11;102(3):fiag010. doi: 10.1093/femsec/fiag010 (PMC12923169; doi:10.1093/femsec/fiag010)
Supplement: fiag010_Supplemental_Files [file fiag010_supplemental_files.zip]

Archive with 6 entries (6 files):
- Supplementary_File1.pdf
- Supplementary_File2.pdf
- Supplementary_File3.pdf
- Supplementary_File4.csv
- Supplementary_File5.csv
- Supplementary_material.docx
