# Supplementary material for: Shared stream–lake patterns in diversity, rRNA-based activity and community assembly of bacteria and microeukaryotes under distinct hydrological regimes
Source: FEMS Microbiol Ecol. 2026 Feb 11;102(3):fiag010. doi: 10.1093/femsec/fiag010 (PMC12923169; doi:10.1093/femsec/fiag010)
Supplement: fiag010_Supplemental_Files [file fiag010_supplemental_files.zip › Supplementary_File5.csv]

ASV_code	Month	Lake_system	Site_higher_RNA_DNA_ratio	Sequence	Domain	Supergroup	Division	Subdivision	Class	Order	Family	Genus	Species
ASV1002	June	AMS, SIG	pelagic	AAGCGTATACTAGAGTTGTTGCGGTTAAAAAGCTCGTAGTTGGGAGAAGGAGACATTGAGAAAAATAGAGTGTTTAAGGGTGAAGTGGGAGAGCACAGGACGTCCTATGATGAAAGATCAATTTATTTGGTTTTTTGTTGAGGAGAGAATAGAAACAATAGAGGATATTAGTATTTTATAGTTAGAGGTGAAATTCTATGATTTATGAAAGACTAACAGGGGCGAAAGCATTTATCTCTTGTATGTTTATTGATAAAGAACGAAAGTTA	Eukaryota	Amoebozoa	Discosea	Discosea_X	Flabellinia	Vannellida	Vannellidae	Ripella	NA
ASV10183	June	AMS, SIG	variable	TAGCGTATATTAAAGTTGTTGCAGTTAAAAAGCTTGTAGTTGGATTTCTGGCAGGAGCGACCTGTCGCGCACTCTTTGAGTGAACTTGGTTGTCTCTGGCCATCCTTGGGGAGACCCTGTTTGGCATTCAGTTGTCGGGTAGGGGATACCCATCGTTTACTGTGAAAAAATTAGAGTGTTTAAAGCAGGCTTATGCCGTTGAATATATTAGCATGGAATAATAAGATAGGACTTCGGAACGAAGTAATGATTAATAGGGACAGTTGGGG	Eukaryota	TSAR	Stramenopiles	Gyrista	Mediophyceae	Thalassiosirales	NA	NA	NA
ASV10322	November	AMS, SIG, TAR	inlet	TAGCGTATATTAAAGTTGTTGCAGTTAAAAAGTTCGTAGTTGAATTTCTGGGCACGGCGGCGGTCCGCCTTACGGTGTGCACTTGCTTGTCCGTGCTCAAACCTTGCGGAGACGGCGTGTGGCCTTCACTGGTCGTGCGCTTGGATCCGCATCAATTACTGTGAGCAAATTAGAGTGTTTAAAGCGGGCGTTCGCTTGAATACATTAGCATGGAATAATGAGATAGGACTTTGGTGCTATTTCGTTGGTTGCGTGCCAAAGTAATGATT	Eukaryota	TSAR	Stramenopiles	Bigyra	Bicoecea	Bicoecales	Bicoecaceae	Bicoecaceae_X	Bicoecaceae_X_sp.
ASV10958	November	AMS, SIG	variable	TAGCGTATATTAAAGTTGTTGCAGTTAAAACGCTCGTAGTTGAATTTTGGGCTAGACGGAACGAGCGGGTCTTACGACTTTAGCTTGGGTCGCTGGTCATTACTTTTCCGGAGTGGACCGTATGCTCTTAACTGGGTGTGCGGAGTACACTGCTCCGGACGTTTACTTTGAAAAAATTAGGGTGTTTAAAGCAAGCGTTTTCGCTTTGAATATATTAGCATGGAATAATAAAACAGGACTTTGGTCGTGTTTTGTTGGTTTTAATGACC	Eukaryota	CRuMs	Rigifilida	Rigifilida_X	Rigifilida_XX	Rigifilida_XXX	Rigifilida_XXXX	Micronuclearia	Micronuclearia_podoventralis
ASV11168	November	SIG, TAR	variable	TAGCGTATATTAAAGTTGTTGCAGTTAAAAGGCTCGTAGTCGAACTTTTAGTCCTTCAGATTTGTCCCGTCCTCTTGTAGGACGCTGTGACGATTCTAAGGACTTTCCTGGTGGAGAACGCTTCTGCCCTTCGTTGGGTTGGTTGCTCTATCTACCTCTTTTACTGTGAGAAAAACAAAGTGCTCAAAGCAGGCTTTACAGCTTGAATGCGTTAGCATGGAATAATAAGATAGGACTTCGTTTCTATTTTGTTGGCTCTGAGGAACAAA	Eukaryota	TSAR	Rhizaria	Cercozoa	Endomyxa	Vampyrellida	Leptophryidae	NA	NA
ASV11253	August, June	SIG	variable	TAGCGTATATTAAAGTTGTTGCAGTTAAAAGGCTCGTAGTCGAATTTCAAGCATTTCATTTTGTCCCATTCTCTTGTAGAGTGCTGTGATAAAAATAAACGCTTTACTGATGGAAAATGATTCTGCCCTTTATTGGGTTGGTCTCGTAATCTATCTCCTTTACTGTGAGAAAAACAAAGTGCTCAAAGCAAGCTTCGTAGCTTGAATGCGTTAGCATGGAATAATAAGATAGAACTCTGTTTCTATTTCGTTGGCTCTGAGAAACAAAG	Eukaryota	TSAR	Rhizaria	Cercozoa	Endomyxa	Vampyrellida	Leptophryidae	NA	NA
ASV11257	June, November	AMS, TAR	pelagic	TAGCGTATATTAAAGTTGTTGCAGTTAAAAGGCTCGTAGTCGAATTTGTAGTACTTTAACCTCGTCCCGTCCTCAGGGATGTTTGTGACGAAGTTGGGAACTTTCTTGGTGGAGACAATCTTCTGCCCTTCACTGGGTTGGTTGATGGACCTACCACATTTACTGTGAGAAAAACAAGGTGCTCAAAGCAGGCTTTATAGCTTGAATGCGTTAGCATGGAATAATAAGATAGGACTTTGTTTCTATTTTGTTGGCTCTGAGAAATGAAG	Eukaryota	TSAR	Rhizaria	Cercozoa	Endomyxa	Vampyrellida	Leptophryidae	NA	NA
ASV11757	August, June	AMS, SIG	pelagic	TAGCGTATATTAAAGTTGTTGCAGTTAATACGGTCCGGTGTCCTCAGGATACTGTGCACTGTCGCGCGTTTGCCATCCTTCCAGAGAGCTGTGCCTACCGTCTTGTACGGCAGGGCGCTGCGATCTGGATCGTTTACTTTGAAAAAATTAGAGTGTTGCAAGCAGGCTTACGCTTTGAATACATTAGCATGGAATAATAATATAGGACTTCTGTTCTATTTTGTTGGTTTCTAGGACCGAAGTAATGATTGATAGGGATAGTTGGGGGT	Eukaryota	TSAR	Rhizaria	Cercozoa	Filosa-Imbricatea	Euglyphida	Paulinellidae	Paulinella	Paulinella_sp.
ASV1300	June, November	AMS, SIG	pelagic	TAGCGTATATTAAAGTTGTTGCAGTTAAAAAGCTCGTAGTTGAACTTCAGGTTGTTTTCAGTTTCGGTCTCGGCCGGGCTGAAAGCGATCTTCCGTCTGCGAACTACATTCGGCCTTTACTGCGTCGGTGTAGGGAGTAGGCATTTTACTGTGAAAAAATTAGAGTGTTTCAGGCAGGTCTTTGCCCGGATACATTAGCATGGAATAATGGAATAGGATTCGTGTCCATTTGATTGGTTATTGGATATGAATAATGATTAATAGGGACA	Eukaryota	TSAR	Alveolata	Ciliophora	Oligohymenophorea	Oligohymenophorea_X	Conchophthiridae	Conchophthirus	Conchophthirus_sp.
ASV14249	June	AMS, SIG	pelagic	TAGCGTATATTAATGTTGCTGCAGTTAAAAAGCTCGTAGTTGGATTTCTGACTTGGCGCACCTGGCCCGCCACGGTTACGTGTGTGAGTGCCGGGATGCGCCTGTCACTTTTCTGGTAAACCATTGTGCTCTTCACTGAGCGTGATGGGTAGCCAGATATTTTACTTTGAAAAAATTAGAGTGTTTAAAGCAGGCGTTTGCTATGAATACATTAGCATGGAATAATAAGTTAGGACTTCGGTTCTATTTTGTTGGTTTCTAGGACTGAA	Eukaryota	TSAR	Rhizaria	Cercozoa	Filosa-Sarcomonadea	Glissomonadida	Allapsidae	NA	NA
ASV16144	June	AMS, SIG	variable	TAGCGTATATTTAAGTTGTTGCAGTTAAAAAGCTCGTAGTTGGATTTCGGGTGGGGGCCGGCGGTCCGCCAATCGGTGTGCACTGCCGGGCCCCGCCTTGTTGCCGGAGATGGGATCCTGGGCTTCGCTGTCCGGGACCCGGACTCGGCGTGGTTACCCCGAGTAAATTGGCGCGTTCAACGCAGGCATACGCTCTGAACACTTTAGCATGGAATAACGCGATAGGACTCTGGCCTATCTTGTTGGTCTGTGGGACCGGAGTAGTGATT	Eukaryota	Archaeplastida	Chlorophyta	Chlorophyta_X	Trebouxiophyceae	Trebouxiophyceae_X	Trebouxiophyceae_XX	Botryococcus	Botryococcus_braunii
ASV16145	June	AMS, SIG	inlet	TAGCGTATATTTAAGTTGTTGCAGTTAAAAAGCTCGTAGTTGGATTTCGGGTGGGGGCCGGCGGTCCGCCAATCGGTGTGCACTGCCGGGCCCCGCCTTGTTGCCGGAGATGGGATCCTGGGCTTCGCTGTCCGGGACCCGGACTCGGCGTGGTTACCCCGAGTAAATTGGCGCGTTCAACGCAGGCTTACGCTCTGAACACTTTAGCATGGAATAACGCGATAGGACTCTGGCCTATCTTGTTGGTCTGTGGGACCGGAGTAATGATT	Eukaryota	Archaeplastida	Chlorophyta	Chlorophyta_X	Trebouxiophyceae	Trebouxiophyceae_X	Trebouxiophyceae_XX	Botryococcus	Botryococcus_braunii
ASV16228	November	AMS, SIG, TAR	pelagic	TAGCGTATATTTAAGTTGTTGCAGTTAAAAAGCTCGTAGTTGGATTTCGGGTGGGTCGGGTCGGTCCGCTCCTTTTAGGGGTGAGCACTGATCGGGCCTACCTTTCTGCCGGGGACGGGTTCCTGGGCCTTCACGGGTCTGGGACTCGGAGTCGGCGAGGTTACTTTGAGTAAATTAGAGTGTTCAAAGCAAGCCTACGCTCTGAATACATTAGCATGGAATAACGCGATAGGACTCTGGCCTATCTTGTTGGTCTGTAGGACCGGAGT	Eukaryota	Archaeplastida	Chlorophyta	Chlorophyta_X	Chlorophyceae	Chlamydomonadales	Chlamydomonadales_X	NA	NA
ASV16297	June, November	SIG, TAR	variable	TAGCGTATATTTAAGTTGTTGCAGTTAAAAAGCTCGTAGTTGGATTTCGGGTGGGTGTTAGCGGTCCGGTTCGCTGTGTACTGCTAGCGCCCTCCTTTCTGCCGGGGATAGGCCCTTGGGCTTCACTGTCTGAGACCTAGAATCGGCGAGGTTACTTTGAGTAAATTAGAGTGTTCAAAGCAAGCCTACGCTCTGAATACATTAGCATGGAATAACACGATAGGACTCTGGCTTATCTTGTTGGTCTGTAGGACTGGAGTAATGATTAA	Eukaryota	Archaeplastida	Chlorophyta	Chlorophyta_X	Chlorophyceae	Chlamydomonadales	Chlamydomonadales_X	Chloromonas	Chloromonas_pseudoplatyrhyncha
ASV16298	August, June	AMS, SIG	variable	TAGCGTATATTTAAGTTGTTGCAGTTAAAAAGCTCGTAGTTGGATTTCGGGTGGGTTAATGCGGTCCGCCTCTGGTGTGTACTGCTTTGGCTCACCTTTCTGCCGGGGACGCGCTCTTGGGCTTCACTGTCCGGGACGTGGAATCGGCGAGGTTACTTTGAGTAAATTAGAGTGTTCAAAGCAAGCGTTCGCTATGAATACATTAGCATGGAATAACATGATAGGACTCTGGCCTATCTTGTTGGTCTGTAGGACTAGAGTAATGATTA	Eukaryota	Archaeplastida	Chlorophyta	Chlorophyta_X	Chlorophyceae	Chlamydomonadales	Chlamydomonadales_X	NA	NA
ASV16743	June, November	SIG, TAR	variable	TAGCGTATCCTAATGTTGCTGTAGTTAAAAAGCTCGTAGTTGAATTTCAGGCTGTAATGAAAACTTTGGTCCTACTGAAATACGGTAGAGTACTGAACGTTACAGTTTTAAAACTTTCTGGAATGCTACTTTCTGCCCTTAATTGGGTGGATTGGACAAAGCCTCGGTCGTTAAACCGATTGAGGTCAGCTCCAGATCATTTACTTTGAATAAATTAGAGTGTTCAAAGCAGGCATTTAGAAATAAAATAGCCTTGAATAGCTCAGCAT	Eukaryota	Amoebozoa	Evosea	Evosea_X	Variosea	Holomastigida	Holomastigida_X	Artodiscus	Artodiscus_saltans
ASV17157	August, June, November	AMS, SIG	pelagic	TAGCGTATGTTAAAGTTGTTGCAGTTAAAAAGCTCGTAGTTGAATTTCTGGTCGTGGGCATAGGTCGGCTCCTCACGGAGTCTGTACCGTTGTCTGCAGCCTTCCTCGGGGAACAACCATCTGACATTCAGTTGCCGGGTGGAAGATCCCCGTCATTTACTGTGAGCAAAATAGAGTGTTCAAAGCAGGCTTAGGCTGTTGAATACATTAGCATGGAATAATAAGATAAGACCTTGGTCTATTTTGTTGGTTTGCGTCCAAGGTAATGA	Eukaryota	TSAR	Stramenopiles	Gyrista	Chrysophyceae	Chrysophyceae_X	Chrysophyceae_XX	Chrysophyceae_XXX	Chrysophyceae_XXX_sp.
ASV17329	June	AMS, SIG	pelagic	TAGCGTCTACTAAAGTTGTTGCAGTTAAAAAGCTCGTAGTTGAATTTCTGATTATGAAAATAAGTCCATTCTAATTTATCTAGTATAAAATTTTCATCATTTACTGTGAGCAAAATAGAGTGTTCAAAGCAGGCTTAGGCCGTTGAATACATTAGCATGGAATAATAAGATAGGACCTTGGTCTAATTTTGTTGGTTTATTTATCAAGGTAATGATTAATAGGGATAGTTGGGGGTATTCGTATTCAATTGTCAGAGGTGAAATTCTTG	Eukaryota	TSAR	Stramenopiles	Gyrista	Chrysophyceae	Paraphysomonadales	Paraphysomonadaceae	Paraphysomonas	Paraphysomonas_vulgaris
ASV17367	June, November	SIG, TAR	pelagic	TAGCGTGCGCAAAAGTTGTTGCAGTTAAAAAGCTCGTAGTTGAACTTCTGGTCATGCGCTGGTTTGGCTTCTGTCGATCAGCCGTGTGATCATCCGTCTGCAAACCTATCTCTTCCTTCAAAAGTTGGGTAGGAAAGCAGACAATTTACCTTGAAAAAATTAGAGTGTTTCAGGCAGGTCATCGCCGGAATACATTAGCATGGAATAATGGAATAGGACTTGTATCCTTTGTTGGTTCAAGGACACGAGTAATGATTAAAAGGAACAGT	Eukaryota	TSAR	Alveolata	Ciliophora	Oligohymenophorea	Peniculia	Frontoniidae_2	Frontoniidae_2_X	Frontoniidae_2_X_sp.
ASV17633	August, June	AMS, SIG	pelagic	TAGGATATATCAAAGTTGTTGCAGTTGAAAAGCTCGTAGTCGTACTTCTGATGGGTTGACGTTCGTCTTGTTTTTTCGCAAGATTAGACTTGTATGAACCGCCTGTCATTTTGTGGACAAAAGTTGTGTTCGTATACGCAAGTGTGCTTACTCAGCTCCACTCCGTCACTGAGAGCAAATTGGAGTGCTCAAAGCAGGCTTTACAGCTTTGAACATTTTAGCTTGGAATGACAAAGTATGACTATCTGTTCACTTTGTTGGTTATGAAT	Eukaryota	TSAR	Stramenopiles	Bigyra	Sagenista	Labyrinthulomycetes	Amphifilaceae	NA	NA
ASV17838	June	AMS, SIG	pelagic	TAGGATATATCAAAGTTGTTGCAGTTGAAAAGCTCGTAGTCGTATTTCTGGTGGGTTGATGGGTGCTTCTTGGGGTCGAAAGATTTTCTCGATGTGCTCCGCCTGCCATTTTGTGGAATCTGTGGCTAGACGCTTGTTTACTCCAGTGTCTAGTCGCACCACTCCGTCACTGAGAGCAAATTGGAGTGCTCAAAGCAGGCTTTACAGCTTTGAACATCTTAGCTTGGAATGACAAAGTATGACTTTTGGTTCACTTTGTTGGTTATGAA	Eukaryota	TSAR	Stramenopiles	Bigyra	Sagenista	Labyrinthulomycetes	Amphifilaceae	NA	NA
ASV17840	June, November	SIG, TAR	variable	TAGGATATATCAAAGTTGTTGCAGTTGAAAAGCTCGTAGTCGTATTTCTGGTGGGTTGATGGGTTCGTGTTGGGGTCGAAAGGCTTCCTAGACGAGCTCCGCCCGCCATTTTGTGGAATCTGTGGCTAGACGCTTGTTTACTCCAGTGTCTAGTCGCACCACTCCGTCACTGAGAGCAAATTGGAGTGCTCAAAGCAGGCTTTACAGCTTTGAACATCTTAGCTTGGAATGACAAAGTATGACTTTTGGTTCACTTTGTTGGTTATGAA	Eukaryota	TSAR	Stramenopiles	Bigyra	Sagenista	Labyrinthulomycetes	Amphifilaceae	NA	NA
ASV17857	August, June	AMS, SIG	variable	TAGGATATATCAAAGTTGTTGCAGTTGAAAAGCTCGTAGTCGTATTTCTGGTGGGTTGATGTCTTGGTTTGGGTTTGACGAAAGTTAGACTCGGCTTTAGGCCGCCTGCCATTTTGTGGGCTCAAGTCTGGTAGATGTCCGCAAGGATGTCTACTAAACTCCACTCCGTCACTGAGAGCAAATTGGAGTGCTCAAAGCAAGCTTTTTAGCTTTGAACATCTTAGCTTGGAATGACAAAGTACGACTACTCGTTCACTTTGTTGGTTATG	Eukaryota	TSAR	Stramenopiles	Bigyra	Sagenista	Labyrinthulomycetes	Amphifilaceae	Fibrophrys	Fibrophrys_sp.
ASV17880	August, June	AMS, SIG	pelagic	GGGCGTATATTAAAGTTGTTGCGGTTAAAGCGCTCGTAGTTGAATTTCGACTGATTGTTATTGAGAATCAAACTACGTTTGATATCTTCTTTAACATTAATCTTCTTTCTAAATGATTTATCATTTAGATATTTTACTTTGAAAAAATTAGAGTGTTTCAAGCAGACAAATGTCTGGATATTACAGCATGGAATAATGAAAAAAGACATGAGCCTTAATTTGTTGGTTTCTTTGGCTAGTGTAATGACTAACAGGGACAGTTGGGGTCG	Eukaryota	Amoebozoa	Tubulinea	Tubulinea_X	Tubulinea_XX	Tubulinea_XXX	Tubulinea_XXXX	Tubulinea_XXXXX	Tubulinea_XXXXX_sp.
ASV17917	June, November	AMS, TAR	pelagic	TAGGATATATCAAAGTTGTTGCAGTTGAAAAGCTCGTAGTCGTATTTCTGGTGGGTTGATGTTCTGGCTCCTGGTTGATTAAAGTCGATCAGGGCTTTGAACCGCCTGCCATTTTGTGGGATAAAGTTGAGTATATGTGTGCAAACATGTGTATTCAGCTCCACTCAGTCACTGAGAGTAACTTGGAGTGCTCAAAGCAGGCTTTACAGCTTTGAACATCTTAGCTTGGAATGACAAAGTACGACTACTCGTTCACTTTGTTGGTTATG	Eukaryota	TSAR	Stramenopiles	Bigyra	Sagenista	Labyrinthulomycetes	Amphifilaceae	Fibrophrys	NA
ASV17974	August, June	AMS, SIG	variable	TAGGATATATCAAAGTTGTTGCAGTTGAAAAGCTCGTAGTCGTATTTCTGGTGGGTTGATGTTTTTGTTCGGGGTTGACGAAAGTTGATTCCGTCAAAGGCCGCCTGCCATTTTGTGGGCCAAAGTTGAGCTGGTGTGCGCAAGTATGTCAGTTTAGCTCCACTCAGTCACTGAGAGCAAATTGGAGTGCTCAAAGCAAGCTTTATAGCTTTGAACATCTTAGCTTGGAATGACAAAGTACGACTACTCGTTCACTTTGTTGGTTATGA	Eukaryota	TSAR	Stramenopiles	Bigyra	Sagenista	Labyrinthulomycetes	Amphifilaceae	Fibrophrys	Fibrophrys_sp.
ASV17984	August, November	SIG, TAR	variable	TAGGATATATCAAAGTTGTTGCAGTTGAAAAGCTCGTAGTCGTATTTGTGGCGAGTCGATGCGGGGGCCTGGCCGGCGCGAAAGCGCTGGGCAGCCCCGGCCGCTCGCCATTTTGTGGGCCCAGGCCGTGGGCGGTGCAGCGATGCCCCGCCCTCGGCCTCCACTCCGTCACTGAGAGCAAATTGGAGTGCTCAAAGCAGGCTTTACAGCTTTGAACATCTTAGCTTGGAATGACAAAGTACGACCTTTGGTTCACTTTGTTGGTTATG	Eukaryota	TSAR	Stramenopiles	Bigyra	Sagenista	Labyrinthulomycetes	Amphifilaceae	Sorodiplophrys	Sorodiplophrys_stercorea
ASV18121	June	AMS, SIG	variable	TAGTATATATTAGTGTTGTTGCAGTTAAAGCGCTCGTAGTTGGATTTTGGGTCAGATCAATTTGTCTGCCGCAAGGTGTGTACGAGTTGGTTTAACCTTCCTTCTGAAAAGCAAACATGCTCTTAACTGGGTGTGTTTGTAATTCAGGACTTTTACTTTGAAAAAATTAGAGTGTTCAAAGCAGGCAATTCGCTTGAATACATTAGCATGGAATAATAAAATAGGACTTTAGTTCTATTTTGTTGGTTTCTAGAACTGAAGTAATGATT	Eukaryota	Obazoa	Opisthokonta	Rotosphaerida	Rotosphaerida_X	Rotosphaerida_XX	Rotosphaerida_XXX	Pompholyxophrys	Pompholyxophrys_punicea
ASV18171	August, June	SIG	pelagic	TAGTGTATACTAAAGTTGCTGCAGTTAAAAAGCTCGTAGTTGGATTTCGGTTAATAAGTGGATAGTCTATATTCTATATATACGCACTGTCAACTTATTTCCTTCTTTTTGGATATACTATTCTATAGTGTTCCAAATCTTTTACTTTGAGAAAATTAGAGTGTTCAAAGCAGGCGTAACAAAGCCTTTGAATATATTAGCATGGGATAATGAAATAAGACTTTTTGCCTTATTTTCGTTGGTCATAGGGCTAAAGTAATGATTAATAG	Eukaryota	Amoebozoa	Tubulinea	Tubulinea_X	Elardia	Leptomyxida	Flabellulidae	NA	NA
ASV18267	June, November	AMS, SIG	variable	TAGTGTATATTAAAGTTGCTGCGGTTAAAAAGCTCGTAGTTGGATTTCAGATCGCGCGGAGTCAGAGCCCATCCTTAGGGGTGCGTGCTCGACTCCCGCTTCTTACCTTCCGGTAACGCGTGGTTCCTTTTCATCGGGGTTCCACGAGGTTCCGGATCGTTTACTTTGAAAAAATTAGGGTGTTTAAAGCAGGCGTAACTTGCATTCGAATACATTAGCATGGGATAATAGAATACGACTTTGGTCTTATTTTGTTGGTTTCTAAGGCC	Eukaryota	Amoebozoa	Tubulinea	Tubulinea_X	Elardia	Arcellinida	Phryganellina	Phryganella	Phryganella_paradoxa
ASV18835	August, June	AMS, SIG	pelagic	TAAGATATATCAAAGTTGTTGCAGTTGAAAAGCTCGTAGTCGTATTTCTGGTGGGTTGATGTTCTTGCTTGGGTTTGGTGAAAGCTAGATCCAGTTAAGGGCCGCCTGCCATTTTGTGGGCTCAAGTCTGGTTGGTGGCAGCAATGTTGCTAACTAAACTCCACTCCGTCACTGAGAGCAAATTGGGGTGCTCAAAGCAAGCTTTTTAGCTTTGAACATTTTAGCTTGGAATGACAAAGTACGACTACTCGTTCACTTTGTTGGTTATG	Eukaryota	TSAR	Stramenopiles	Bigyra	Sagenista	Labyrinthulomycetes	Amphifilaceae	Fibrophrys	Fibrophrys_sp.
ASV19254	November	SIG, TAR	pelagic	TAGCATATATTAAAGTTGTTGCAGTTAAAAAGCTCGTAGTCGAATTTCGGGCTCGTGTGGACTGTCGACTTTTGTCTGACGGTACTTGCGGGCCTTTCTGCTTGGGAATCCCAGGAGGCTAATAACCTTTTGGGAGTCACAGGCCGTTTACTTTGAAAAAATTAGAGTGTTCAAAGCAGGCTATTGCTTGAATATATTAGCATGGAATAATGGAATAGGACTTTGGTGCTATTTCGTTGGTTATGGGACCGAGGTAATGATTAATAGGG	Eukaryota	Cryptista	Cryptophyta	Cryptophyta_X	Cryptophyceae	Cryptomonadales	Cryptomonadales_X	Cryptomonas	Cryptomonas_meshchyorana
ASV20186	November	SIG, TAR	pelagic	TAGCGTATACTAAAGTTGTTGCAGTTAAAAAGCTCGTAGTCGGATTTCTGGTCGTGGATCTCGGTCCGCCCCTCACGGGGTGTGTACCTTGTCATCTGCAGCCATCTTCGAGGAAAACGTGACTGGCATTTAGTTGTTGGTTGCGGTATCTTTCCTCGTCTTTTACTGTGAGCAAAATAGAGTGTTCAAAGCAGGCTTATGCCGTTGAATACATTAGCATGGAATAATAAGATAAGACCTTGGTATTATTTTGTTGGTTTGCATTCCAA	Eukaryota	TSAR	Stramenopiles	Gyrista	Chrysophyceae	NA	NA	NA	NA
ASV20258	November	SIG, TAR	variable	TAGCGTATACTAAAGTTGTTGCAGTTAAAAAGCTCGTAGTTGAATATCTGGTTGTGAATTGCGGTCTGCCTCTAGGGGCAAGTACCAGCAGGTCGTAGCCATCTTCGGAGAATGCGTGTCTGTCATTTAGTTGATGGGCACGAGGACTCTGTCATTTACTGTGAGCAAAATAGAGTGTTCAAAGCAGGCATTATGCCATTGAATACATTAGCATGGAATAATAAGATAAGACCTTGGTCTATTTTGTTGGTTTGACTCCAAGGTAATGA	Eukaryota	TSAR	Stramenopiles	Gyrista	Chrysophyceae	Ochromonadales	Ochromonadales_clade-X	Ochromonadales_clade-X_X	Ochromonadales_clade-X_X_sp.
ASV20307	June, November	AMS, TAR	pelagic	TAGCGTATACTAAAGTTGTTGCAGTTAAAAAGCTCGTAGTTGAATTTCTGATAATGTCATTAAATTTTATATGAATAGTTCTTAATTGAATTATTTTCATATAAAACATTATCATCATCGAAAATATTATATTGGTCATTAAATTGTCTAGTATAAGATTTTTGTCATTTACTGTGAGCAAAATAGAGTGTTCAAAGCAGGCTTAGGCCGTTGAATACATTAGCATGGAATAATAATATAAGATTTTGATATAAATTTTATTTTGTTGG	Eukaryota	TSAR	Stramenopiles	Gyrista	Chrysophyceae	Paraphysomonadales	Paraphysomonadaceae	Paraphysomonas	NA
ASV20469	June	AMS, SIG	pelagic	TAGCGTATACTAAAGTTGTTGCAGTTAAAAAGCTCGTAGTTGAATTTCTGGATGTTCCGTTTGGTCCGTAACAAATGTTATGTGTACTTATATGTGACGTCCATCCTCGAAGGTGTCATGTATGTCATTTATTTGATGTGCATGGTTACTTCGTCTTTTACTGTGAGCAAAATAGGGTGTTCAAAGCAGGCTTATGCCGTTGAATACATTAGCATGGAATAATAAGATAGGACTTTGGTCTATTTTGTTGGTTTGTACTCCAAAGTAAT	Eukaryota	TSAR	Stramenopiles	Gyrista	Chrysophyceae	Ochromonadales	Ochromonadaceae	NA	NA
ASV20503	June	AMS, SIG	variable	TAGCGTATACTAAAGTTGTTGCAGTTAAAAAGCTCGTAGTTGAATTTCTGGCCTTGGGTCTCGGTCCGCCTCAAACGAGGTGCGTACCTGGGACCTGAGGCCATCCTCGGGAAAAACATATCTGTCATTAAGTTAATGGGTATGGGATTCCCGTCATTTACTGTGAGCAAAATAGGGTGTTCAAAGCAGGCTTATGCCGTTGAATACATTAGCATGGAATAATAAGATAGGACCTTGGTCTATTTTGTTGGTTTGTACTCCAAGGTAAT	Eukaryota	TSAR	Stramenopiles	Gyrista	Chrysophyceae	Ochromonadales	Ochromonadaceae	Spumella	NA
ASV20582	August, June, November	AMS, SIG, TAR	variable	TAGCGTATACTAAAGTTGTTGCAGTTAAAAAGCTCGTAGTTGAATTTCTGGTCGCGGCAGTCGGTCCGCCCCGCGAGGGGTGTGCACCTGGCTTCTGCGGCCATCCTCGCGGAGAGCACATCTGGGATTAAGTTCTCGGGTGTGGGATCCGCGTCATTTACTGTGAGCAAAATAGAGTGTTCAAAGCAGGCTTAGGCCGTTGAATACATTAGCATGGAATAATAAGATAGGACCTTGGTCTATTTTGTTGGTTTGTACTCCAAGGTAAT	Eukaryota	TSAR	Stramenopiles	Gyrista	Chrysophyceae	Paraphysomonadales	Lepidochromonadaceae	Lepidochromonas	NA
ASV21219	August, June	AMS, SIG	variable	TAGCGTATACTAAAGTTGTTGCAGTTAAAAAGCTCGTAGTTGGATTTCTGCTGTCGGTTCAGAGTCCTTGTCGCAAGACATGCGTACACTGATCTCGGCGGCATCCTGGGGAAGTCGCCGTCTTGTATTAATTTGCCGGGCGGTCGAATCTCCCCTCTTTTACTGTGAGCAAACTAGAGTGTTCAAAGCAGGCTTATGCCGTTGAATACATTAGCATGGAATAATAAGATATGACCTTGGTCTATTTTGTTGGTTATACTCCAAGGTAA	Eukaryota	TSAR	Stramenopiles	Gyrista	Chrysophyceae	Chrysophyceae_env_clade-I	Chrysophyceae_env_clade-I_X	Chrysophyceae_env_clade-I_XX	Chrysophyceae_env_clade-I_XX_sp.
ASV21500	June	AMS, SIG	variable	TAGCGTATACTAAAGTTGTTGCAGTTAAAAAGCTCGTAGTTGGATTTCTGGCTGCATACCCAGGTCCGCCCCTCGCGGGGTGTGTACCAGGTGTTTGCAGCCATCATCGGGGTGATCGTATCTGGCATTTATTTGTTGGGTATGGAACCCCCGTCATTTACTGTGAGCAAACTAGAGTGTTCAAAGCAGGCTTATGCCGTTGAATACATTAGCATGGAATAATAAGATATGACCTTGGTCTATTTTGTTGGTTTGTATTCCAAGGTAAT	Eukaryota	TSAR	Stramenopiles	Gyrista	Chrysophyceae	Chromulinales	Chrysosphaerellaceae	Chrysosphaerella	NA
ASV21507	August, November	SIG, TAR	variable	TAGCGTATACTAAAGTTGTTGCAGTTAAAAAGCTCGTAGTTGGATTTCTGGCTGCGTACCCAGGTCCGTCCTTCGCAGGATGTGTACCAGGCGTTCGTATCCATCATCGAGGAGATCGTATCTGGCATTAACTTGTCGGGTATGTTGTCCTCGTCATTTACTGTGAGCAAACTAGAGTGTTCAAAGCAGGCTTATGCCGTTGAATACATTAGCATGGAATAATAAGATATGACCTTGGTCTATTTTGTTGGTTTGTATTCCAAGGTAAT	Eukaryota	TSAR	Stramenopiles	Gyrista	Chrysophyceae	Chromulinales	NA	NA	NA
ASV21583	August, June	AMS, SIG	variable	TAGCGTATACTAAAGTTGTTGCAGTTAAAAAGCTCGTAGTTGGATTTCTGGTAGTGGAGTCAGGTCCGCCCCTCACGGGGTGTGTACTGGGCATCCATCACCATCATCGAGGAGAACATGCCTGGTATTAAGTTATTGGGTATGGTGTCCTCGTCATTTACTGTGAGCAAACTAGAGTGTTCAAAGCAGGCTTATGCCGTTGAATACATTAGCATGGAATAATAAGATATGACCTCGGTCTATTTTGTTGGTTTGTATTCCAAGGTAAT	Eukaryota	TSAR	Stramenopiles	Gyrista	Chrysophyceae	Chromulinales	Chromulinales_X	Chromulinales_XX	Chromulinales_XX_sp.
ASV21670	August, June, November	SIG	pelagic	TAGCGTATACTAAAGTTGTTGCAGTTAAAAAGCTCGTAGTTGGATTTCTGGTCGCGGATACCGGTCCGCCCCTCACGGGGTGTGTACCAGGCATCTGCAGCCATCCTCGGGGAAAACATATCTGACATTAAGTTGCCGGGTATGGGATCCCCGTCATTTACTGTGAGCAAAATAGAGTGTTCAAAGCAGGCTTAGGCCGTTGAATACATTAGCATGGAATAATAAGATAAGACCTTGGTCTATTTTGTTGGTTTGCTGTCCAAGGTAAT	Eukaryota	TSAR	Stramenopiles	Gyrista	Chrysophyceae	Chrysophyceae_X	Chrysophyceae_XX	Chrysophyceae_XXX	Chrysophyceae_XXX_sp.
ASV21678	June, November	AMS, SIG, TAR	pelagic	TAGCGTATACTAAAGTTGTTGCAGTTAAAAAGCTCGTAGTTGGATTTCTGGTCGCGGATTTCGGTCTGCCCCTCGCGGGGTGTGTACTAGGAATCTGCAGCCATCCTCGAGGAGAATACATCTGGCATTTAGTTGTCGGGTGTGGGATCCTCGTCATTTACTGTGAGCAAAATAGAGTGTTCAAAGCAGGCTTATGCCGTTGAATACATTAGCATGGAATAATAAGATAGGACCTTGGTCTATTTTGTTGGTTTGCACTCCAAGGTAAT	Eukaryota	TSAR	Stramenopiles	Gyrista	Chrysophyceae	NA	NA	NA	NA
ASV21723	June, November	AMS, SIG	variable	TAGCGTATACTAAAGTTGTTGCAGTTAAAAAGCTCGTAGTTGGATTTCTGGTCGCGTCCGCCGGTCCGGCCCTCACGGGTTGTGTACCTGGCGTGTGCAGCCATCCTCGGGGAGAACACATCTGGGATTAAGTTGTCGGGTGTGGTATCCTCGTCATTTACTGTGAGCAAAATAGAGTGTTCAAAGCAGGCTTAGGCCGTTGAATACATTAGCATGGAATAATAAGATAGGACCTTGGTCTATTTTGTTGGTTTGTACTCCAAGGTAAT	Eukaryota	TSAR	Stramenopiles	Gyrista	Chrysophyceae	NA	NA	NA	NA
ASV21778	August, June, November	SIG, TAR	variable	TAGCGTATACTAAAGTTGTTGCAGTTAAAAAGCTCGTAGTTGGATTTCTGGTCGTGGACATTGGTCCGTTCCTCACGGGATGTGTACCATTCGTCTGCAGCCATCCTCGAGGAGACAACATCTGGCATTTAGTTGTCGGGTGTGGGATCCTCGTCATTTACTGTGAGCAAAATAGAGTGTTCAAAGCAGGCTTAGGCCGTTGAATACATTAGCATGGAATAATAAGATAGGACCTTGGTCTATTTTGTTGGTTTGCACTCCAAGGTAAT	Eukaryota	TSAR	Stramenopiles	Gyrista	Chrysophyceae	Chrysophyceae_X	Chrysophyceae_XX	Chrysophyceae_XXX	Chrysophyceae_XXX_sp.
ASV21807	August, June	AMS, SIG	variable	TAGCGTATACTAAAGTTGTTGCAGTTAAAAAGCTCGTAGTTGGATTTCTGGTCGTGGACTCTTGTCCGTTCCTCACGGATCGTGTACAGGATGTCTGCAGCCATTCTCGAGGAAAACATACCTGTCATTAAGTTGTTGGGTGTGGGATCCTCGTCATTTACTGTGAGCAAAATAGAGTGTTCAAAGCAGGCTTAGGCCGTTGAATATATTAGCATGGAATAATAAGATAAGACCTTGGTCTATTTTGTTGGTTTGCACTCCAAGGTAAT	Eukaryota	TSAR	Stramenopiles	Gyrista	Chrysophyceae	NA	NA	NA	NA
ASV22025	June	AMS, SIG	variable	TAGCGTATACTAAAGTTGTTGCAGTTAAAAAGCTCGTAGTTGGATTTCTGGTCGTGGGTTCAGGTCCTACCCTCACGGGTTGAGTACCTGATTCTGCGTCCATCCTCGGGGAAAATATATCTGGCATTAAGTTGTTGGGTATAGGATCCTCGTCATTTACTGTGAGCAAAATAGAGTGTTCAAAGCAGGCTTATGCCGTTGAATATATTAGCATGGAATAATAAGGTAAGACCTTGGTCTATTTTGTTGGTTTGCTGTCCAAGGTAATG	Eukaryota	TSAR	Stramenopiles	Gyrista	Chrysophyceae	Chrysosaccales	NA	NA	NA
ASV22268	June, November	AMS, SIG	pelagic	TAGCGTATACTAAAGTTGTTGCAGTTAAAAAGCTCGTAGTTGGATTTCTGGTTGTGGACAGCTTTCAGCACTTCATTGTGTCTGACTTGTTGTCTGCGTCCATATTCGGGGGAAATTTATCTGGCATTAAGTTGTCGGGTAAAGGATCCTCGTCATTTACTGTGAGCAAAATAGAGTGTTCAAAGCAGGCTTAGGCCGTTGAATATATTATTGTCAGAGATGAAATTCTTGGATTTATGGAAGACGAACTACTGCGAAAGCATTTACCA	Eukaryota	TSAR	Stramenopiles	Gyrista	Chrysophyceae	Hibberdiales	Hibberdiaceae	Chrysocapsa	Chrysocapsa_wetherbeei
ASV22276	August, June, November	AMS, SIG, STH, TAR	variable	TAGCGTATACTAAAGTTGTTGCAGTTAAAAAGCTCGTAGTTGGATTTCTGGTTGTGGACGTCGTTCAGTCTCTCACGAGACTCGCTTCGATGTCTGCGTCCATCCTCGAGGTTAACGGATCTGGCATTAAGTTGTCGGGTCCGAGCCCCTCGTCATTTACTGTGAGCAAAATAGAGTGTTCAAAGCAGGCTTAGGCCGTTGAATATATTAGCATGGAATAATAAGATAAGACCTTGGTCTATTTTGTTGGTTTGTACTCCAAGGTAATG	Eukaryota	TSAR	Stramenopiles	Gyrista	Chrysophyceae	NA	NA	NA	NA
ASV23002	August, June, November	AMS, SIG, TAR	variable	TAGCGTATATTAAAATTGTTGCAGTTAAAAAGCTCGTAGTTGGATTTCTGGCGGGAGTGATCGGTCCGCTTCGCAAGGAGTGTGTACCTGCATCGTCTCTTGCCATCCTTGGGGAAGGCGATTCTGGCATTAAGTTGTCGGGGTTGAACTCCCCATCTTTTACTGTGAAAAAATTAGAGTGTTTCAAGCAGGCTGTTGCCGGAATACATTAGCATGGAATAACGAATGTGTCTAGAATCTTGGTTAATTCTAGATTACGATTAATAGGG	Eukaryota	TSAR	Stramenopiles	Gyrista	Raphidophyceae	Raphidophyceae_X	Raphidophyceae_XX	Gonyostomum	Gonyostomum_semen
ASV23031	August, June, November	AMS, SIG	variable	TAGCGTATATTAAAATTGTTGCAGTTAAAAAGCTCGTAGTTGGATTTCTGGCTAGGCGCGCACGGCTCGCCACGTTTACGTGTGTGAATGCCGTCGTGCGCCGGTCATCGTTCTGACGAACGCTGGTGCCCTTCACTGGGTGGCTGGTGCGCGTCAGATCCTTTACTTTGAAAAAATTAGAGTGTTTAAAGCAGGCAAGCGCTATGAATACATTAGCATGGAATAATAATTTAGGACTTTGGTTCTATTTTGTTGGTTTCTAGGACTGA	Eukaryota	TSAR	Rhizaria	Cercozoa	Filosa-Sarcomonadea	Cercomonadida	Cercomonadidae	Cercomonadidae_X	Cercomonadidae_X_sp.
ASV23055	August, June	SIG	variable	TAGCGTATATTAAAATTGTTGCAGTTAAAAAGCTCGTAGTTGGATTTCTGGCTTGGCGCACTTAGCCCGTTGCGGTTTACGTAATTGTGTGCTGGTGTGCGCCTTCCATCCTTCGAGAGAACACTGCTACCCTTCACTGGGTCGGCTGTGCTATCTCGATCTTTTACTTTGAAAAAATTAGAGTGTTTAAAGCAGGCTTGCGCTATGAATACATTAGCATGGAATAATAATTTAGGACTTTGGTCTTATTTTGTTGGTTTCTAGGACTA	Eukaryota	TSAR	Rhizaria	Cercozoa	Filosa-Sarcomonadea	Cercomonadida	Cercomonadidae	Cercomonas	NA
ASV23116	June	AMS, SIG	pelagic	TAGCGTATATTAAAATTGTTGCAGTTAAAAAGCTCGTAGTTGGATTTCTGGTACGGCGCACTTGGCCCGCTTCGGTTACGAGGTCGAGTGCCGGTGTGCGCCTGCCATCCTTCTAGAATACGACTTCTCCCTTCAGTGGGTTGGGCCGGAATCTAGATCATTTACTTTGAAAAAATTAGAGTGTTTAAAGCAGGCTTACGCTGTGAATACATTAGCATGGAATAATAATTTAGGACTTTGGTCTTATTTTGTTGGTTTCTAGGACTAAA	Eukaryota	TSAR	Rhizaria	Cercozoa	Filosa-Sarcomonadea	Cercomonadida	Cercomonadidae	NA	NA
ASV23147	June, November	SIG	variable	TAGCGTATATTAAAATTGTTGCAGTTAAAAAGCTCGTAGTTGGATTTCTGGTACGGCGCATTTGGCCCGCTTCGGTTACGGAGTTGAGTGCCGTTTTGCGCCTGCCATCCTTCTAGAGTACGACTCTCCCTTCACTGGGTTGGGCCGGAATCTAGATCATTTACTTTGAAAAAATTAGAGTGTTTAAAGCAGGCTTACGCTATGAATACATTAGCATGGAATAATAATTTAGGACTTTGGTCTTATTTTGTTGGTTTCTAGGACTGAAG	Eukaryota	TSAR	Rhizaria	Cercozoa	Filosa-Sarcomonadea	Cercomonadida	Cercomonadidae	Neocercomonas	Neocercomonas_nitschei
ASV23185	June, November	AMS, SIG, TAR	pelagic	TAGCGTATATTAAAATTGTTGCAGTTAAAAAGCTCGTAGTTGGATTTCTGGTATGGCGCACTTGGCCCGCCTCGGTTACGGGGTTGTGTGCCGGTGTGCGCCTGCCATCCTTCTGGATAAGAGTTTCTACCCTTCACTGGGTGGGGAATTCTTTCCAGATCATTTACTTTGAAAAAATTAGAGTGTTTAAAGCAGGCTTGTGCTATGAATACATTAGCATGGAATAATAATTTAGGACTTTGGTCTTATTTTGTTGGTTTCTAGGACTA	Eukaryota	TSAR	Rhizaria	Cercozoa	Filosa-Sarcomonadea	Cercomonadida	Cercomonadidae	Cercomonas	Cercomonas_sp.
ASV23191	June	AMS, SIG	pelagic	TAGCGTATATTAAAATTGTTGCAGTTAAAAAGCTCGTAGTTGGATTTCTGGTATGGCGCACTTGGCCCGTCGCGGTTACGTGTATGTGTGCCGGTGTGCGCCTGCCATCCATCTGGAGAACGCTGTCGCCCTTCACTGGGTGGGCAGTGGTATCCAGATCTTTTACTTTGAAAAAATTAGAGTGTTTAAAGCAGGCTTGTGCTGTGAATACATTAGCATGGAATAATAATTTAGGACTTTGGTCTTATTTTGTTGGTTTCTAGGACTAA	Eukaryota	TSAR	Rhizaria	Cercozoa	Filosa-Sarcomonadea	Cercomonadida	Cercomonadidae	Neocercomonas	Neocercomonas_sp.
ASV23199	June	AMS, SIG	variable	TAGCGTATATTAAAATTGTTGCAGTTAAAAAGCTCGTAGTTGGATTTCTGGTATGGCGCACTTGGCCCGTCTCGGTTACGAGTTTGTGTGCCGGTGTGCGCCTGCCATCTTTCTGGGGAATTACGTTAGCCTTCATTGGTTGATGTAACTAGCCAGATCTTTTACTTTGAAAAAATTAGAGTGTTTAAAGCAGGCTTGTTGCTATGAATACATTAGCATGGAATAATAATTTAGGACTTTGGTCTTATTTTGTTGGTTTCTAGGACTAA	Eukaryota	TSAR	Rhizaria	Cercozoa	Filosa-Sarcomonadea	Cercomonadida	Cercomonadidae	NA	NA
ASV23278	August, June, November	AMS, SIG, TAR	variable	TAGCGTATATTAAAATTGTTGCAGTTAAAAAGCTCGTAGTTGGATTTCTGGTTCGGCGCACTTGGCCCTTCTCGGTTTACGAGTTTGCGTGCCGGTGTGCGCCATCCATCCTTCGAGAGAACACTCCTACCCTTTACTGGGCCGGCGGGTGCACTTTCTCGATCTTTTACTTTGAAAAAATTAGAGTGTTTAAAGCAGGCTTGCGCTATGAATACATTAGCATGGAATAATAATTTAGGACTTTGGTCTTATTTTGTTGGTTTCTAGGA	Eukaryota	TSAR	Rhizaria	Cercozoa	Filosa-Sarcomonadea	Cercomonadida	Cercomonadidae	Cercomonas	Cercomonas_sp.
ASV23281	August, June, November	AMS, SIG, TAR	variable	TAGCGTATATTAAAATTGTTGCAGTTAAAAAGCTCGTAGTTGGATTTCTGGTTCGGCGCATTTGGCCCGTCTCGGTTTACGGGATTGTGTGCCGACGTGCGCCATCCATCCTTCGAGAGAACACTTCTACCCTTCACTGGGTCGGGAGTGCTATCTCGATCTTTTACTTTGAAAAAATTAGAGTGTTTAAAGCAGGCTTGCGCTATGAATACATTAGCATGGAATAATAATTTAGGACTTTGGTCTTATTTTGTTGGTTTCTAGGACTA	Eukaryota	TSAR	Rhizaria	Cercozoa	Filosa-Sarcomonadea	Cercomonadida	Cercomonadidae	Cercomonas	Cercomonas_sp.
ASV23947	June, November	AMS, TAR	variable	TAGCGTATATTAAAGTTGCTGCAGTTAAAAAGCTCGTAGTTGGATTTCTGAGATTAGCAATCGGTCCTTGATTCTATCATGTGTACTGTATCTTGTCTAGTCTCATCCTTGTAGTGAGTGTATCTGGCATTTAGTTGTCGGGTGCAGGAGCTGCATCGTTTACTGTGAAAAAATTAGAGTGTTTAAAGCAGGCTTATGCCGTGAATATATTAGCATGGAATGATACTATAGGACTTTGGTACTATTTTATTGGTTTACATATCAAAGTA	Eukaryota	TSAR	Stramenopiles	Bigyra	Opalozoa	Opalozoa_X	MAST-12	MAST-12C	MAST-12C_sp.
ASV24387	August, June, November	AMS, SIG, TAR	variable	TAGCGTATATTAAAGTTGCTGCAGTTAAAAAGCTCGTAGTTGGATTTCTGGCTTGAAACATTTTGCCGGCCACGGTTTCGTGTGTTAGTGCTTGGTGTTCTGGCCATCCTTCCAATCGCTGTTTGTCTTTCTTCATTGATGGGCAAGTGGTATTGGATCTTTTACTTTGAAAAAATTAGAGTGTTTCAAGCAGGCTTTATGCTATGAATACATTAGCATGGAATAATAATTTAGGACTTCGGTTCTATTTTGTTGGTTTCTAGGACTGA	Eukaryota	TSAR	Rhizaria	Cercozoa	Filosa-Sarcomonadea	Glissomonadida	Sandonidae	Sandonidae_X	Sandonidae_X_sp.
ASV24391	June	AMS, SIG	variable	TAGCGTATATTAAAGTTGCTGCAGTTAAAAAGCTCGTAGTTGGATTTCTGGCTTGAAACATTTTGCCGGCCGCGGTTTCGCGTGTTAGTGCTTTATGTTCTGGCCATCCTTCCAATTGCTATTTGCCTTTCTTCATTGATTGGTAAGTGGTATTGGATCTTTTACTTTGAAAAAATTAGAGTGTTTCAAGCAGGCTTTATGCTATGAATACATTAGCATGGAATAATAATTTAGGACTTCGGTTCTATTTTGTTGGTTTCTAGGACTGA	Eukaryota	TSAR	Rhizaria	Cercozoa	Filosa-Sarcomonadea	Glissomonadida	Sandonidae	NA	NA
ASV24397	August, November	SIG	variable	TAGCGTATATTAAAGTTGCTGCAGTTAAAAAGCTCGTAGTTGGATTTCTGGCTTGAAGCATTTAGCCGGCCACGGTTTCGTGTGTTAGTGCTTGATGCTCTGGCCATCCTTCCAATCGCCATTGGCTATTCTTCATTGATTGGTCAGTGGTATTGGATCTTTTACTTTGAAAAAATTAGAGTGTTTCAAGCAGGCTTTATGCTATGAATACATTAGCATGGAATAATAATTTAGGACTTCGGTTCTATTTTGTTGGTTTCTAGGACTGA	Eukaryota	TSAR	Rhizaria	Cercozoa	Filosa-Sarcomonadea	Glissomonadida	Sandonidae	Sandona	Sandona_sp.
ASV24645	June, November	AMS, SIG	variable	TAGCGTATATTAAAGTTGCTGCAGTTAAAAAGCTCGTAGTTGGATTTCTGGTACGGTTCGCCTGGTCCGCCGCCGTTTTAGGTGTGTGAGTACCGGTGCGGGCCTGCCATCCTTCCGGGGCGCGCGTCTACCCTTCAGTGGGCCGGGCGCGCCACCCGGATCGTTTACTTTGAAAAAATTAGAGTGTTTAAAGCAGGCGTCGCCGCTGTGAATACATTAGCATGGAATAATAGGATAGGACTTGGGTTCTATTTTGTTGGTTTCTAGGA	Eukaryota	TSAR	Rhizaria	Cercozoa	Filosa-Granofilosea	Filosa-Granofilosea_X	Novel-Gran-234	Novel-Gran-234_X	Novel-Gran-234_X_sp.
ASV24673	June	AMS, SIG	variable	TAGCGTATATTAAAGTTGCTGCAGTTAAAAAGCTCGTAGTTGGATTTCTGGTATGGCGTACCTGGCCCGCGCCGTTAGGTTGTGAGTGCCGGGTCGCGCCTGCCATCCTTCTAGATAGCGGCTCTACCCCTCACGGGGCCGGAGTTCGTAGTCTAGATCTTTTACTTTGAAAAAATTAGAGTGTTTCAAGCAGGCTTATGCTATGAATACATTAGCATGGAATAATCAGCTAGGACTTCGGTTCTATTTTGTTGGTTTCTAGGACTGAA	Eukaryota	TSAR	Rhizaria	Cercozoa	Filosa-Sarcomonadea	Glissomonadida	Glissomonadida_Clade-Y	Glissomonadida_Clade-Y_X	Glissomonadida_Clade-Y_X_sp.
ASV25041	August, November	SIG	pelagic	TAGCGTATATTAAAGTTGCTGCAGTTAAAAAGCTCGTAGTTGGATTTCTGGTTTGGTGCGCTTGGCCCGCCACGGTTTCGTGTGTGAGTGCTGAGTCGCGCCTGCCATCCTTCTAGACAACGCCTCTACTCTTCATTGAGCCGGAGGCGCCATCTAGATCTTTTACTTTGAAAAAATTAGAGTGTTTAAAGCAGGCATTTGCTATGAATACATTAGCATGGAATAATAATTTAGGACTTCGGTTCTATTTTGTTGGTTTCTAGGACTGA	Eukaryota	TSAR	Rhizaria	Cercozoa	Filosa-Sarcomonadea	Glissomonadida	Bodomorphidae	Bodomorpha	Bodomorpha_sp.
ASV3047	June, November	AMS, SIG, TAR	pelagic	GAGCATATATTAAAGTTGTTGCAGTTAAAAAGCTCGTAGTTGGATTTCTGGTACAATGAGCCTGGCCCGCGGCTTTTTTAGCCTGTGAGTGCCGGTGCGCGTTTGCCATCCTTCTAGAAAACGTTTCTACCCTTCACTGGGCCGGATTCGCGATCTAGATCTTTTACTTTGAAAAAATTAGAGTGTTTAAAGCAGGCTTTTGCTATGAATACATTAGCATGGAATAATAATCTAGGACTTCGGTTCTATTTTGTTGGTTTCTAGTACTG	Eukaryota	TSAR	Rhizaria	Cercozoa	Filosa-Thecofilosea	Cryomonadida	Protaspa-lineage	Protaspa-lineage_X	Protaspa-lineage_X_sp.
ASV3069	August, June, November	AMS, SIG, TAR	variable	GAGCATATATTAAAGTTGTTGCAGTTAAAAAGCTCGTAGTTGGATTTCTGGTACAATGCACCTGGCCCGCCGCCCTCAAGGCGTGTGAGTGCCGGAGCGCGTTTACCATCCTTCTAGATAACGACCCTGCCGTTCACTCGGTGTGGGTCGCCATTCTAGATCCTTTACTTTGAAAAAATTAGAGTGTTTAAAGCAGGCTTTTGCTATGAATACATTAGCATGGAATAATAATCTAGGACTTCGGTTCTATTTTGTTGGTTTCTATAACT	Eukaryota	TSAR	Rhizaria	Cercozoa	Filosa-Thecofilosea	Cryomonadida	Rhogostoma-lineage	Rhogostoma	NA
ASV3383	June	AMS, SIG	pelagic	TAGCGTATATTAAAGTTGTTGCAGTTAAAAAGCTCGTAGTTGAATTTCTGGCCAATCTTGTGCTGCGCTTCTAGCCGGTATGAGGTTTGGTCATCCGTAGGGGAAGCTAGTGCGACCTTCACTGGTCGGCTGGGGGAACCTACAATTTACTGTGAAAAAATTAGAGTGTTTCAGGCAGGCAATCGCTTGGATACTCCAGCATGGAATAATGGAATAGGACTTTGGTCTATTTGTTGGTTTGAGATCAAAGTAATGATTAATAGGGACAG	Eukaryota	TSAR	Alveolata	Ciliophora	Colpodea	Colpodea_X	Cyrtolophosidida	Cyrtolophosidida_X	Cyrtolophosidida_X_sp.
ASV3613	June, November	AMS, SIG	inlet	TAGCGTATATTAAAGTTGTTGCAGTTAAAAAGCTCGTAGTTGAATTTCTGGCTGGACTGATACTCGGCTTTGGTCGATATTAGTCTCAGTCATCCGTATGAGAAATTTTCTCGCTCTTCACGGGGCGGTTAATGTATCATACATTTTACTTTGAAAAAATTAGAGTGTTTCAAGCAGGCCATTGCTGGGATACACAAGCATGGAATAATGGAATAGGACTTTGACCTATTTTATTGGTATATTAGGTCGAAGTAATGATTAATAGGGAC	Eukaryota	TSAR	Alveolata	Ciliophora	Colpodea	Colpodea_X	Bursariomorphida	NA	NA
ASV3618	June	AMS, SIG	pelagic	TAGCGTATATTAAAGTTGTTGCAGTTAAAAAGCTCGTAGTTGAATTTCTGGCTGGACTGCTACTCGGCATTCGTCGATAGTAGTCTCAGTCATCCGTATGAGAAATCTTCTCGCTCTTAATCGGGCGGTTGATGTATCATACATTTTACTTTGAAAAAATTAGAGTGTTTCAGGCAGGCAATTGCTGGGATACACAAGCATGGAATAATGGAATAGGACTTTAATCTATTTTATTGGTATATTAGATTAAAGTAATGATTAATAGGGAC	Eukaryota	TSAR	Alveolata	Ciliophora	Colpodea	Colpodea_X	Bursariomorphida	NA	NA
ASV3620	August, November	SIG	variable	TAGCGTATATTAAAGTTGTTGCAGTTAAAAAGCTCGTAGTTGAATTTCTGGCTGGACTGGTACTCGGCTCACGTCGATACACGTCTCAGTCATCCGTATGAGAAACTTACTCGCTCTTCGCGGGGCGGTAAGTGTATCATACATTTTACTTTGAAAAAATTAGAGTGTTTCAGGCAGGCCATTGCTGGGATACACAAGCATGGAATAATGGAATAGGACTTTGACCTATTTTATTGGTATATTAGGTCGAAGTAATGATTAATAGGGAC	Eukaryota	TSAR	Alveolata	Ciliophora	Colpodea	Colpodea_X	Bursariomorphida	NA	NA
ASV3623	August, November	SIG, TAR	variable	TAGCGTATATTAAAGTTGTTGCAGTTAAAAAGCTCGTAGTTGAATTTCTGGCTGGACTGGTACTCGGCTCCGGTCGATATCAGTCTCAGTCATCCGTATAAGAAACCTTCAGCCCTTTAAACGGCGGTTGGTGTATTATACATTTTACTTTGAAAAAATTAGAGTGTTTCAGGCAGGCAATTGCTGGGATACACAAGCATGGAATAATGGAATAGGACTTTAATCTATTTTATTGGTATATTAGATTGAAGTAATGATTAATAGGGACA	Eukaryota	TSAR	Alveolata	Ciliophora	Colpodea	Colpodea_X	Bursariomorphida	NA	NA
ASV3850	August, June, November	SIG, TAR	variable	TAGCGTATATTAAAGTTGTTGCAGTTAAAAAGCTCGTAGTTGAATTTCTGGGGGCGTCCGCTGGGTCCGCTTTTGTGGTCACCCGGCGGCGTGTCCATCCTTCCCGGTGTGCGGGCGCAAGCTCGTACGCTCAGGGATCCTTTACTGTGAAAAAATTAGAGTGTTTAAAGCAAGCCTGGCTTGAATACATTAGCATGGAATAATAAGATAGGACTCTTGTACTATTTTGTTGGTTGCGTACTTGGGTAATGATTAATAGGGACAGTTGG	Eukaryota	TSAR	Stramenopiles	Bigyra	Bicoecea	Pseudodendromonadales	Pseudodendromonadales_X	Pseudodendromonadales_XX	Pseudodendromonadales_XX_sp.
ASV3904	June, November	AMS, SIG, TAR	variable	TAGCGTATATTAAAGTTGTTGCAGTTAAAAAGCTCGTAGTTGAATTTCTGGGTCTTCACTATAGGTCCAGTGGTGTATTTTATGTCACTGCGTACTTTACTACGTGAGATCCATCTTAGTAGTGAGTGTATCTGGCATTTAGTTGTTGGATGCAGGAGCTGCTTCGTTTACTGTGAAAAAATTAGAGTGTTTAAAGCAGGCGTTACGCCTTGAATACTTCAGCATGGAATAAAAAGATAGGACTTTGGTGCTATTTTATTGGTTTGCAC	Eukaryota	TSAR	Stramenopiles	Bigyra	Opalozoa	Opalozoa_X	MAST-12	MAST-12_X	MAST-12_X_sp.
ASV3975	November	AMS, SIG	outlet	TAGCGTATATTAAAGTTGTTGCAGTTAAAAAGCTCGTAGTTGAATTTCTGGTGGAGTGGGTCTGTCCTGCACTTGGTGTAGGTTCGTGACTTGTCTCTGCCCTCCTTGGCCGGAGCCAGTGTTGGCATTAAGTTGTCGGGCTGGGGACGGTCATCGTTTACTGTGAAGAAATTAGAGTGTTCAAAGCAGGCTTAGGCCTTGAATACATTAGCATGGAATAATGAAATAGGGTTTTGGCACTATTTTGTTGGTTTGCGCGCCGAAACAAT	Eukaryota	TSAR	Stramenopiles	Gyrista	Coscinodiscophyceae	Aulacoseirales	Aulacoseiraceae	Aulacoseira	Aulacoseira_subarctica
ASV4075	June	AMS, SIG	pelagic	TAGCGTATATTAAAGTTGTTGCAGTTAAAAAGCTCGTAGTTGAATTTCTGTTTGGTAAGAGTGAGTCTTTTGACGTATCTCGATACCGAACATCTTTCTGCACTTTCACCTCTGGTGGATGGCGCAGAACCTTTACTTTGAGAAAATTAGAGTGTTTCAAGCAAGCGTTTGCTTTTGAATACTACAGCATGGAATAATATTATAGGACTTTGGTGCCTATTTGTTGGTTTCTGGGCCTAAGGTAATGATTAATAGGGACAGTTGGGGGT	Eukaryota	TSAR	Alveolata	Chrompodellids	Colpodellidea	Colpodellida	Colpodellaceae	Colpodellidae1	Colpodellidae1_sp.
ASV4077	August, June, November	AMS, SIG, TAR	variable	TAGCGTATATTAAAGTTGTTGCAGTTAAAAAGCTCGTAGTTGAATTTCTGTTTGTTACGCGTTCGAAGCCATTCGGCAACGAGCGAGTGCAAGCATTCTTCTACTCCTGGGGTAACCCAGCGCGGTAGAGCCTTTACTTTGAGAAAATTAGAGTGTTTCAAGCAAGCTTCGCTTTGAATACTACAGCATGGAATAATACAATAGGACTTTAGGCCTATTTGTTGGTTTCAGGCCTGAAGTAATGATTAATAGGGACAGTTGGGGGCATT	Eukaryota	TSAR	Alveolata	Chrompodellids	Colpodellidea	Colpodellida	Colpodellaceae	Colpodella	Colpodella_sp.
ASV5111	June	AMS, SIG	pelagic	TAGCGTATATTAAAGTTGTTGCAGTTAAAAAGCTCGTAGTTGGAATTTGGGACGGGTCCTGACGGTCTGCCGCGAGGTAAGCACTGTGAGGGGCGTCCTTTCTTCTCAAAGACTGTTTGTGCCCTTAACTGGGTGGAAGCAGGGTTTGGGACTTTTACTGTGAGAAAATTAGAGTGTTCAAAGCAGGCAAGTGCTTGGATATTGCAGCATGGAATAATGGAATAGGATCACGATCTTATTTTGTTGGTTTCTAGGATCGAGATAATGAT	Eukaryota	Obazoa	Opisthokonta	Ichthyosporea	Ichthyophonida	NA	NA	NA	NA
ASV5168	June, November	AMS, SIG, TAR	pelagic	TAGCGTATATTAAAGTTGTTGCAGTTAAAAAGCTCGTAGTTGGACCTCTGGCACGGCAGCTCGGCCCCGTCCTTTACGGGCGGGTGTTCCGTAGTGTCCGCCGCGCCATCCTCAGGGCGAGCCGCGCTGGCATTGACTTGTCGGTGCGGGGAGCCTCGTCGTTTACTGTGAAAAAATTAGAGTGTTCAAAGCAGGCTTAGGCCGTTGGATACATTAGCATGGAATAATGAGATAGGGCTTCGGGGTTCTATTTTGTTGGTTTGCACGCC	Eukaryota	TSAR	Stramenopiles	Gyrista	Phaeothamniophyceae	Phaeothamniales	Phaeothamniales_X	Phaeoschizochlamys	NA
ASV5175	August, June, November	AMS, SIG	variable	TAGCGTATATTAAAGTTGTTGCAGTTAAAAAGCTCGTAGTTGGACCTGTGCATGTCCCTAGGTGTCCATATTGTTTGGTACGTTCTAGGGCGTGCATCCTTGGGTGGAACCTGTGTGGCATTAGGTTGTCGTGCAGGGGATGCTCATCGTTTACTGTGAAAAAATTAGAGTGTTCAAAGCAGGCTTATGCCGTTGAATATATTAGCATGGAATAATAAGATAGGACCTTGGTACTATTTTGTTGGTTTGCGCACCGAGGTAATGATTAA	Eukaryota	TSAR	Stramenopiles	Gyrista	Bacillariophyceae	Surirellales	Surirellaceae	Surirella	Surirella_angusta
ASV5281	June, November	AMS, SIG, TAR	variable	TAGCGTATATTAAAGTTGTTGCAGTTAAAAAGCTCGTAGTTGGACGTCTCTCTGACATGATGTAAAAGTTATGTGAGGGATCAGCCTGGCAGCACCATGCGTACTTAAGTGGACGGTGGTGAAATGCGGGCCCTTTACCTTGAGGAAACTAGAGTGTTTAAGGCAGGCTTCTGCCTGAATACCGCAGCTGGGAATAATGCGCGTGGTTAGTCTTGGCGAGACTATCTACTATCTTTAATAGGGACAGTTGGGGGCATTGGTACTCAGTA	Eukaryota	TSAR	Alveolata	Ciliophora	Karyorelictea	Karyorelictea_X	Loxodidae	Loxodes	Loxodes_vorax
ASV5282	August, June	SIG	inlet	TAGCGTATATTAAAGTTGTTGCAGTTAAAAAGCTCGTAGTTGGACGTCTCTCTTTTATGATGTAAAAGTCATATGAGGGATCTGCCTGGCAGCATCATACGTACTTAAGTGGACGATGATGAAATGCGGGCCCTTTACCTTGAGGAAACTAGAGTGTTTAAGGCAGGCTCCTGCCTGAATACCGCAGCTGGGAATAATGCTCGTGGTTAGTCTTGGCGAGACTATCTACTATCTTTAATAGGGACAGTTGGGGGCATTGGTACTCAGTA	Eukaryota	TSAR	Alveolata	Ciliophora	Karyorelictea	Karyorelictea_X	Loxodidae	Loxodes	Loxodes_striatus
ASV5283	August, June, November	SIG	variable	TAGCGTATATTAAAGTTGTTGCAGTTAAAAAGCTCGTAGTTGGACGTCTCTCTTTTATGATGTAAAAGTCATATGAGGGATCTGCCTGGCAGCATTATACGTACTTAAGTGGACGATGATGAAATGCGGGCCCTTTACCTTGAGGAAACTAGAGTGTTTAAGGCAGGCTCCTGCCTGAATACCGCAGCTGGGAATAATGCTCGTGGTTAGTCTTGGCGAGACTATCTACTATCTTTAATAGGGACAGTTGGGGGCATTGGTACTCAGTA	Eukaryota	TSAR	Alveolata	Ciliophora	Karyorelictea	Karyorelictea_X	Loxodidae	Loxodes	Loxodes_striatus
ASV5320	August, June, November	AMS, SIG, TAR	variable	TAGCGTATATTAAAGTTGTTGCAGTTAAAAAGCTCGTAGTTGGACTTCAAGAACAGCAGGTGGGATAACCATTTGCTTTCTACCAGTCTTTGACTGTTACTGTGAGAAAATTAGAGTGTTTCAAGCAGGCTTTTGCAGGAATACATTAGCATGGAATAACGAATGTGTCTACAATTTGGTTGATTGTAGGTTACGATAAATAGGGACAGTTGGGGGCATTAGTATTTAATTGTCAGAGGTGAAATTCTTGGATTTGTTAAAGACTAACG	Eukaryota	TSAR	Alveolata	Ciliophora	Litostomatea	Haptoria_5	Pleurostomatida	NA	NA
ASV5372	June	AMS, SIG	pelagic	TAGCGTATATTAAAGTTGTTGCAGTTAAAAAGCTCGTAGTTGGACTTCTGGGCCGGCCGGGTGGTCTGCCGCAAGGCAGTACTGTTCGACGGGCCCTTCCTCTCGAAGGCTGGGGGTGCTCTTTACTGAGTGCTTTCAGAACTCGGGATCTTTACTTTGAAAAAATTAGAGTGTTCAAAGCAGGCTTACGCTTGAATACATTAGCATGGAATAATGGAATAGGACTTTGGTTCTATTTTGTTGGTTTCTAGAACTGAAGTAATGATTAA	Eukaryota	Obazoa	Opisthokonta	Choanoflagellata	Choanoflagellatea	Choanoflagellatea_X	Choanoflagellatea_XX_Group_L	Choanoflagellatea_XXX_Group_L_X	Choanoflagellatea_XXX_Group_L_X_sp.
ASV5378	June, November	AMS, SIG, TAR	variable	TAGCGTATATTAAAGTTGTTGCAGTTAAAAAGCTCGTAGTTGGACTTCTGGGCCTTGGCGATGGTTCGCCGCAAGGTGTACACTGTCGCTGGAGCCCATCCTCTCGAAGACGGGGCGTGCTCTTAACCGGGTGCGTCTTGGACTCGAGACTTTTACTTTGAAAAAATTAGAGTGTTCAAAGCAGGCTTACGCTTGAATACTTCAGCATGGAATAATGGAATAGGACTTTGGTCTTATTTTGTTGGTTTCTAGGACCGAAGTAATGATTA	Eukaryota	Obazoa	Opisthokonta	Choanoflagellata	Choanoflagellatea	Craspedida	Salpingoecidae_Group_C2	NA	NA
ASV5441	June	AMS, SIG	pelagic	TAGCGTATATTAAAGTTGTTGCAGTTAAAAAGCTCGTAGTTGGACTTGTGCTCGTCTCTGGCTGTCCAAATTTTTGGTACGTGTTGGAGCGTGCATCTTTGGGTGGAACCTCTGTGGCATTAGGTTGTCGTAGAGGGGAGGCTCATCGTTTACTGTGAAAAAATTAGAGTGTTCAAAGCAAGCTTAGGCTGTTGAATATATTAGCATGGAATAATAAGATAGGACCTAGGTACTATTTTGTTGGTTTGTGCACCTGGGTAATGATTAAC	Eukaryota	TSAR	Stramenopiles	Gyrista	Bacillariophyceae	Surirellales	Surirellaceae	Stenopterobia	Stenopterobia_curvula
ASV5466	November	SIG, TAR	pelagic	TAGCGTATATTAAAGTTGTTGCAGTTAAAAAGCTCGTAGTTGGACTTGTGTGCGCGGATGTGTCAGCGGTCTGCCTTCAAAAGAGGGTCGCGACATGCGGCATCTGCGCCTTTGAATCTTCAACTTGTCGCCGTCTGGTCTTGATTGATCTGGGCGGTGGGCATCGGTTGATCGTTTACTGTGAGAAAATTAGAGTGTTCAAGGCAGGCATGATATGCAATTGAATATGTTAGCATGGAATAATAAGATAAGGCTTTCGGTGTCGCTAT	Eukaryota	TSAR	Rhizaria	Cercozoa	Endomyxa-Phytomyxea	Plasmodiophorida	Plasmodiophorida_X	NA	NA
ASV5659	August, June	AMS, SIG	variable	TAGCGTATATTAAAGTTGTTGCAGTTAAAAAGCTCGTAGTTGGACTTTGTGGGTTAAGGGGTAAAAAAGGAGGGTGGAGTTTATGCAAATAAACTTGCCCTTTGGCCGCCGGCGCCGTAAAAAAGTGTCGGTATTAAAAAGGCAGCCTCTTCCCATTTTATTAATTTAAAATATCGTGCGGGAGGATTGCGGTGTGTCTTTTTAATTAAGGATTCCCGTGGTTACAAAACTCTCGTACCTTTTACCTTGAGCAAATTAGAGTGTTCAAA	Eukaryota	Cryptista	Cryptophyta	Cryptophyta_X	Cryptophyceae	Goniomonadales	Goniomonadales_X	Goniomonas	Goniomonas_sp.
ASV6400	August, June	SIG	variable	TAGCGTATATTAAAGTTGTTGCAGTTAAAAAGCTCGTAGTTGGATTTCAAGACACGCTTCTGAGCAATCAGTTTGCTGTCTACCAGTCTCTGACTGTTACTGTGAGAAAATTAGAGTGTTTCAAGCAGGCAATTGCAGGAATACATTAGCATGGAATAACGAATGTGTCTACAATTTGGTTGATTGTAGGTTACGATTAATAGGGACAGTTGGGGCCGTTCATATTTCGTTGTCAGAGGTGAAATTCTTGGATTTACGAACGATGAACT	Eukaryota	TSAR	Alveolata	Ciliophora	Litostomatea	Haptoria_5	Pleurostomatida	NA	NA
ASV8417	August, June, November	AMS, SIG	variable	TAGCGTATATTAAAGTTGTTGCAGTTAAAAAGCTCGTAGTTGGATTTCTGGTACGATGCGCTTGGTCCGCCCCGTTTCAGGTGTGTGAGTACCGATGCGCATCTACCATCCTTCTGGGGAGCGGGCCTACCCTTCACTGTGGCCGGGTTCGCGACCTAGATCGTTTACTTTGAAAAAATTAGAGTGTTTAAAGCAGGCTTATTGCTCTGAATACATTAGCATGGAATAATAAGATAGGACTTTGGTTCTATTTTGTTGGTTTCTAGGAC	Eukaryota	TSAR	Rhizaria	Cercozoa	Filosa-Granofilosea	Filosa-Granofilosea_X	Novel-Gran-6	Novel-Gran-6_X	Novel-Gran-6_X_sp.
ASV8790	June	AMS, SIG	variable	TAGCGTATATTAAAGTTGTTGCAGTTAAAAAGCTCGTAGTTGGATTTCTGGTGTGGCGCGGCCGGCCCGCCGCCCTCTGGGTGTGTGAGTGTCGGTACGCGTCTACCATCCTTCTAGAGAGCGGCTCTGCCATTCACTTGGTTGGGGTCGCGATCTGGATCTTTTACTTTGAAAAAATTAGAGTGTTCAAAGCAGGCTTGCGCCACTGAATACATTAGCATGGAATAATAAGATAGGACTTTGGTTCTATTTTGTTGGTTTCTAGGACT	Eukaryota	TSAR	Rhizaria	Cercozoa	Filosa-Granofilosea	Filosa-Granofilosea_X	Novel-Gran-5	Novel-Gran-5_X	Novel-Gran-5_X_sp.
ASV9559	August, June, November	AMS, SIG, TAR	variable	TAGCGTATATTAAAGTTGTTGCAGTTAAAAAGCTCGTAGTTGGATTTGTGGCGGGGCCTGAGGTCCAATTTGGTACTGTCGGGTTCTGCCATCCTTGGGTGGAACCTGCGTGGCATTAGGTTGTCGCGTAGGGGATGCTCATCGTTTACTGTGAAGAAATTAGCGCGTTCAAAGCAAGCTTATGCTGTTGAATATATTAGCATGGAATAATGAGATAGGACCTTGGTACTATTTTGTTGGTTTGCGCACCGAGGTAATGATTAATAGGG	Eukaryota	TSAR	Stramenopiles	Gyrista	Bacillariophyceae	Naviculales	Amphipleuraceae	Frustulia	NA
ASV9909	August, November	AMS, SIG	variable	TAGCGTATATTAAAGTTGTTGCAGTTAAAAAGCTCGTAGTTGGATTTTGGGGCGTGCGCGCCGGTCGGCCGCAAGGTCGCATCGGCGGTTGCATGCCCTTCCTTCTCGAAGGCTGCGTGTGCCCTTAACTGGGCGTGCGCAGGGTTCGGGACGTTTACTGTGAGAAAATTAGAGTGTTCAAAGCAGGCTTATGCTTGAATATTGCAGCATGGAATAATGGAATAGGGTTACGATCTTATTTTGTTGGTTTCTAAGGTCGAGATAATGAT	Eukaryota	Obazoa	Opisthokonta	Ichthyosporea	Ichthyophonida	Ichthyophonidae	NA	NA	NA
ASV9923	November	AMS, TAR	inlet	TAGCGTATATTAAAGTTGTTGCAGTTAAAAAGCTCGTAGTTGGATTTTGGGGTATTTAAAGGTGGGGGGCCACCTTCACTTTTTGTGAGAGATCGGTCTGCCTATTCTTTTAGGTGTGTACTATCTTTCCTACCCTTCTTGTGGGTTTGGTTCATACTGTCCTTAACTGGATGGTATGTTTTTACCTCCCGCTCGTTTACTTTGAAAAAATTAGAGTGTTTAAAGCAGGCGTTTTCCGCCCTGAATACATTAGCATGGGATAATAGAAT	Eukaryota	Amoebozoa	Evosea	Evosea_X	Variosea	Variosea_X	Mb5C-lineage	Mb5C-lineage_X	Mb5C-lineage_X_sp.
